# Supplementary material for: Insulin and α-Tocopherol Enhance the Protective Effect of Each Other on Brain Cortical Neurons under Oxidative Stress Conditions and in Rat Two-Vessel Forebrain Ischemia/Reperfusion Injury
Source: Int J Mol Sci. 2021 Oct 29;22(21):11768. doi: 10.3390/ijms222111768 (PMC8584186; doi:10.3390/ijms222111768)
Supplement: Supplementary file 1 [file ijms-22-11768-s001.zip]

Archive with 1 entries (1 files):
- ijms-1420101-supplementary materials.pdf
